# Supplementary material for: Advancing Graphene Synthesis: Low-Temperature Growth and Hydrogenation Mechanisms Using Plasma-Enhanced Chemical Vapor Deposition
Source: Molecules. 2024 Dec 25;30(1):33. doi: 10.3390/molecules30010033 (PMC11720853; doi:10.3390/molecules30010033)
Supplement: Supplementary file 1 [file molecules-30-00033-s001.zip]

Archive with 1 entries (1 files):
- molecules-3382842-supplementary.pdf
